# Supplementary material for: The Decline of Physical Activity with Age in School-Aged Children with Cerebral Palsy: A Single-Center Cross-Sectional Observational Study
Source: J Clin Med. 2023 Jul 7;12(13):4548. doi: 10.3390/jcm12134548 (PMC10342892; doi:10.3390/jcm12134548)
Supplement: Supplementary file 1 [file jcm-12-04548-s001.zip]

Archive with 1 entries (1 files):
- jcm-2408424-supplementary.pdf
